# Supplementary material for: ELF3 Is a Target That Promotes Therapeutic Efficiency in EGFR Tyrosine Kinase Inhibitor-Resistant Non-Small Cell Lung Cancer Cells via Inhibiting PKCί
Source: Int J Mol Sci. 2021 Nov 13;22(22):12287. doi: 10.3390/ijms222212287 (PMC8620479; doi:10.3390/ijms222212287)
Supplement: Supplementary file 1 [file ijms-22-12287-s001.zip]

Archive with 1 entries (1 files):
- ijms-1446678-supplementary.pdf
